# Supplementary material for: Influence of upper limb activity on the step count and accuracy of sleep time of a wristband-type physical activity tracker
Source: PLoS One. 2022 Jul 8;17(7):e0271155. doi: 10.1371/journal.pone.0271155 (PMC9270058; doi:10.1371/journal.pone.0271155)
Supplement: S1 Dataset — (XLSX) [file pone.0271155.s001.xlsx]

## Sheet: experiment 1
ID	Item3Slow_Step_Waist	Item3Slow_Step_Wristband	Item3Slow_Distance	Item3Slow_Time	Item3Fast_Step_Waist	Item3Fast_Step_Wristband	Item3Fast_Distance	Item3Fast_Time	Item7Slow_Step_Waist	Item7Slow_Step_Wristband	Item7Slow_Distance	Item7Slow_Time	Item7Fast_Step_Waist	Item7Fast_Step_Wristband	Item7Fast_Distance	Item7Fast_Time
001	0	0	7702.16	16.7	0	18	7934.35	11.5	0	0	2208.9	9.8	0	13	2384.06	7
002	0	0	7564.17	28.75	0	12	7521.25	6.13	0	0	3449.79	19.72	0	0	2764.64	5.53
003	0	0	8173.42	14.44	0	12	7966.76	8.47	0	0	2759.17	14.66	0	0	2826.23	7.46
004	0	20	8272.96	10.09	0	12	8246.03	7.19	0	6	3259.77	5.25	0	0	2862.55	3.65
005	0	20	8009.37	16.25	0	14	8159.93	9.81	0	0	2478.56	12.41	0	14	2526.2	7.09
006	0	11	7980.1	9.47	0	10	7936.92	8.5	0	11	2561.66	6.44	0	0	2390.02	5.09
007	0	21	8381.31	13.94	0	12	8079.07	8.66	0	0	3678.99	8.65	0	9	3490.96	5.59
008	0	19	8197.38	10.69	0	16	8254.57	8.75	0	8	2823.7	6.91	0	12	2973.16	5.63
009	0	15	8498.89	9.16	0	15	8288.3	7.97	0	9	2810.79	7.13	0	13	2858.88	6.18
010	0	16	8466.95	10.53	0	15	8734.52	7.87	0	0	3044.64	8.22	0	8	2849.44	5.19
011	0	11	8323.29	9.59	0	13	8306.52	7.69	0	12	3142.15	7.31	0	9	3318.84	4.68
012	0	10	8883.96	8.31	0	12	8732.63	7.69	0	14	2514.09	5.97	0	12	2576.68	4.97
013	0	18	8078.49	11.22	0	13	7981.49	8.6	0	10	2859.57	7.43	0	9	2761.14	4.69
014	0	16	7997.22	9.75	0	13	7956.39	8.41	0	11	2801.23	7.41	0	12	2744.92	5.57
015	0	0	7148.23	14.94	0	18	7452.6	10.18	0	11	2875.81	9.53	0	14	2837.95	8.12
016	0	20	8029.11	14.4	0	7	7947.61	9.38	0	0	2721.8	11.12	0	15	2682.06	7.72
017	0	19	8199.49	11.12	0	17	7870.55	9.68	0	0	2914.74	8.18	0	13	3117.95	7.75
018	0	19	8773.48	10.78	0	17	8266.76	9.03	0	14	2432.74	6.16	0	14	2376.52	5.84
019	0	19	7993.51	16.81	0	13	8177.27	10.65	0	0	2960.7	12.9	0	13	2382.02	6.88
020	0	19	8634.49	12.91	0	17	8656.66	11.31	0	0	3106.58	10	0	0	3082	7.44

## Sheet: experiment 2
ID	Day	Selfreported_Sleeptime	Wristband_Sleeptime	Mean_Sleeptime	Error_Sleeptime
1	2	420	429	424.5	-9
1	3	360	378	369	-18
1	4	360	453	406.5	-93
2	2	300	236	268	64
2	3	300	314	307	-14
2	4	360	408	384	-48
3	2	330	341	335.5	-11
3	3	360	374	367	-14
3	4	330	329	329.5	1
4	2	440	434	437	6
4	3	450	446	448	4
4	4	535	534	534.5	1
5	2	450	447	448.5	3
5	3	390	414	402	-24
5	4	450	511	480.5	-61
6	2	435	464	449.5	-29
6	3	450	478	464	-28
6	4	300	283	291.5	17
7	2	540	650	595	-110
7	3	450	472	461	-22
7	4	240	260	250	-20
8	2	390	367	378.5	23
8	3	480	497	488.5	-17
8	4	360	377	368.5	-17
9	2	398	419	408.5	-21
9	3	385	395	390	-10
9	4	400	438	419	-38
10	2	534	537	535.5	-3
10	3	481	479	480	2
10	4	481	498	489.5	-17
11	2	390	411	400.5	-21
11	3	330	346	338	-16
11	4	390	280	335	110
12	2	410	377	393.5	33
12	3	590	517	553.5	73
12	4	420	392	406	28
13	2	400	403	401.5	-3
13	3	415	416	415.5	-1
13	4	510	487	498.5	23
14	2	380	371	375.5	9
14	3	510	495	502.5	15
14	4	330	322	326	8
15	2	260	259	259.5	1
15	3	510	515	512.5	-5
15	4	390	388	389	2
16	2	420	422	421	-2
16	3	390	414	402	-24
16	4	780	786	783	-6
17	2	355	360	357.5	-5
17	3	430	413	421.5	17
17	4	420	430	425	-10
18	2	384	384	384	0
18	3	343	343	343	0
18	4	435	436	435.5	-1
19	2	420	414	417	6
19	3	450	445	447.5	5
19	4	405	387	396	18
20	2	280	241	260.5	39
20	3	360	275	317.5	85
20	4	540	500	520	40
